# Supplementary material for: A Physiologically Based Pharmacokinetic (PBPK) Modeling Framework for Mixtures of Dioxin-like Compounds
Source: Toxics. 2022 Nov 17;10(11):700. doi: 10.3390/toxics10110700 (PMC9698634; doi:10.3390/toxics10110700)
Supplement: Supplementary file 1 [file toxics-10-00700-s001.zip]

Archive with 4 entries (4 files):
- Table S1 - ODEs.pdf
- Table S2 - Physiological and biochemical parameters.pdf
- Table S3 - DLC specific parameters.xlsx
- Table S4 - DLC dose sampling parameters.pdf
