# Supplementary material for: A Physiologically Based Pharmacokinetic (PBPK) Modeling Framework for Mixtures of Dioxin-like Compounds
Source: Toxics. 2022 Nov 17;10(11):700. doi: 10.3390/toxics10110700 (PMC9698634; doi:10.3390/toxics10110700)
Supplement: Supplementary file 1 [file toxics-10-00700-s001.zip › Table S3 - DLC specific parameters.xlsx]

## Sheet: Human
	PL	PF	PRB	PALC	PAFC	PARBC	Fu	KDAHR	kbAHR	KD1A2	kb1A2	kelim	KST	KABS	a	CLURI	MW	TEF	Systemic_TEF
2,3,4,7,8-PeCDF	27.551	136.032	3.16667	0.35	0.12	0.03	1	0.149254	6	40	6	0.000688889	0.01	0.0606186	0.7	4.17e-08	340.422	0.3	1
1,2,3,7,8-PeCDF	11.0204	52.6316	0.833333	0.35	0.12	0.03	1	0.769231	6	40	6	0.00757778	0.01	0.0612371	0.7	4.17e-08	340.422	0.03	0.1
2,3,7,8-TCDF	11.0204	22.2672	0.391667	0.35	0.12	0.03	1	0.416667	6	40	6	0.01705	0.01	0.06	0.7	4.17e-08	305.976	0.1	0.1
1,2,3,4,7,8-HxCDF	15.3061	30.3644	0.916667	0.35	0.12	0.03	1	2.32558	6	40	6	0.00119649	0.01	0.06	0.7	4.17e-08	374.867	0.1	1
2,3,7,8-TCDD	6	100	1.5	0.35	0.12	0.03	1	0.1	6	40	6	0.0011	0.01	0.06	0.7	4.17e-08	321.976	1	1
1,2,3,6,7,8-HxCDF	27.551	52.6316	2.08333	0.35	0.12	0.03	1	2.7027	6	40	6	0.0011	0.01	0.06	0.7	4.17e-08	374.867	0.1	0.1
1,2,3,4,6,7,8-HpCDD	20.8163	57.8947	3.25	0.35	0.12	0.03	1	2.77778	6	40	6	0.00104923	0.01	0.0531959	0.7	4.17e-08	425.311	0.01	0.1
1,2,3,4,6,7,8-HpCDF	15.9184	56.2753	0.608333	0.35	0.12	0.03	1	0.588235	6	40	6	0.00262308	0.01	0.0538144	0.7	4.17e-08	409.312	0.01	0.01
1,2,3,7,8-PeCDD	10.4082	174.899	1.58333	0.35	0.12	0.03	1	0.333333	6	40	6	0.000793023	0.01	0.0612371	0.7	4.17e-08	356.421	1	1
1,2,3,4,6,7,8,9-OCDD	34.2857	22.2672	2.16667	0.35	0.12	0.03	1	285.714	6	40	6	0.00121786	0.01	0.0470103	0.7	4.17e-08	459.756	0.0003	0.0003
1,2,3,4,6,7,8,9-OCDF	9.18367	58.2996	0.458333	0.35	0.12	0.03	1	62.5	6	40	6	0.0341	0.01	0.0587629	0.7	4.17e-08	443.757	0.0003	0.001
KDAHR: Scaled to KDAHR of TCDD using receptor binding REP values in Table 11 in Haws et al. 2006
KDAHR: Scaled to KDAHR using in vitro 2004 REP values (50th percentile) in Table 9 in Haws et al. 2006
KABS: Scaled to KABS of TCDD using the aborption rates in Maruyama et al.2002a and 2002b
PL, PF, PRB: Scaled to corresponding values of TCDD using the partition coefficeints in Maruyama et al. 2002a and 2002b. Muscle values are used for RB.
kelim: Scaled to kelim of TCDD using the half-life values in Maruyama et al. 2002b
